# Supplementary material for: Two-Way FDI assists agricultural sustainable development: Based on digitalization and greening perspectives
Source: PLoS One. 2024 Feb 16;19(2):e0296896. doi: 10.1371/journal.pone.0296896 (PMC10871478; doi:10.1371/journal.pone.0296896)
Supplement: S2 File — (XLS) [file pone.0296896.s002.xls]

## Sheet: Sheet1
year	pid	provname	pengname	y1	y2	y3	x1	x2	c3	c4	c5	c6	c7	c9	m1	m2	m3	m5	gddp
2012	110000	北京市	Beijing	0.603468	0.280876	0.472174	0.118668	0.0199835	0.862	5.48521	-0.377227	10.0331	3.85677	0.454268	0.291885	3.36758	8.02126	9.91051	17879.4
2013	110000	北京市	Beijing	0.610934	0.28858	0.482738	0.146858	0.0212565	0.863	5.33619	-0.422472	10.0411	3.88218	0.411489	0.292282	3.44334	8.19063	9.9377	19800.8
2014	110000	北京市	Beijing	0.616102	0.311974	0.461842	0.170135	0.0221354	0.8635	5.27689	-0.489704	10.049	3.92316	0.412127	0.283383	3.65848	8.33207	10.0535	21330.8
2015	110000	北京市	Beijing	0.620877	0.298271	0.498208	0.211433	0.0234486	0.865238	5.22602	-0.50876	10.0506	3.94488	0.353915	0.28157	4.03548	8.55121	10.4719	23014.6
2016	110000	北京市	Beijing	0.620492	0.297507	0.498249	0.232362	0.0240294	0.865	4.97293	-0.549999	10.0558	4.00205	0.316529	0.275925	4.16526	8.84462	10.6116	25669.1
2017	110000	北京市	Beijing	0.623418	0.302022	0.500124	0.216175	0.0235428	0.865	4.89418	-0.592928	10.0643	4.11916	0.293109	0.271469	4.23668	8.82791	10.7384	28014.9
2018	110000	北京市	Beijing	0.634637	0.317162	0.51147	0.191574	0.0228243	0.864903	4.83353	-0.623476	10.0656	4.17649	0.278094	0.265841	4.34759	8.77848	10.7575	30320
2019	110000	北京市	Beijing	0.656624	0.337197	0.551292	0.197054	0.023012	0.865831	4.8109	-0.643789	10.0746	4.21608	0.218974	0.260569	5.16924	8.39909	10.8805	35371.3
2020	110000	北京市	Beijing	0.647897	0.336797	0.523186	0.180815	0.022482	0.875348	4.78932	-0.697142	10.0719	4.23909	0.219725	0.258974	5.29682	8.76499	11.0551	36102.6
2021	110000	北京市	Beijing	0.651679	0.342504	0.526587	0.159194	0.0216981	0.875491	4.79782	-0.659782	10.0784	4.2029	0.25246	0.245698	4.52489	9.11361	11.2799	40269.6
2012	120000	天津市	Tianjin	0.534531	0.177973	0.458708	0.120086	0.0198712	0.8155	6.34235	-0.394233	9.69639	3.94382	0.601431	0.263006	0.909157	6.04263	8.10983	12893.9
2013	120000	天津市	Tianjin	0.534374	0.176262	0.462619	0.138985	0.0207658	0.8201	6.31749	-0.352663	9.72205	4.23729	0.577209	0.260404	0.948926	6.12687	8.05261	14442
2014	120000	天津市	Tianjin	0.537012	0.178796	0.465133	0.198029	0.0229919	0.8227	6.31415	-0.325834	9.74572	4.69171	0.564094	0.253129	1.00819	6.1506	8.0956	15726.9
2015	120000	天津市	Tianjin	0.533965	0.174667	0.465413	0.185328	0.0225357	0.8264	6.3043	-0.292608	9.7753	4.62928	0.448012	0.249998	1.11954	6.21661	8.43923	16538.2
2016	120000	天津市	Tianjin	0.535642	0.175545	0.468932	0.2606	0.0247385	0.8293	6.15271	-0.293608	9.78835	4.52385	0.39728	0.245621	1.33316	6.57925	8.55372	17885.4
2017	120000	天津市	Tianjin	0.53975	0.17604	0.482127	0.155339	0.0215401	0.8293	6.14128	-0.223752	9.78025	3.69685	0.442962	0.242117	1.42049	6.71296	8.67334	18549.2
2018	120000	天津市	Tianjin	0.548923	0.184155	0.493018	0.136528	0.020843	0.83141	5.85215	-0.203561	9.76481	3.6086	0.498658	0.240619	1.44907	6.73697	8.63533	18809.6
2019	120000	天津市	Tianjin	0.553935	0.191404	0.49191	0.147801	0.0213068	0.834827	5.88565	-0.190024	9.75945	3.66957	0.66699	0.259998	1.80108	6.18621	8.52238	14104.3
2020	120000	天津市	Tianjin	0.573337	0.212034	0.509607	0.114499	0.019811	0.846996	5.90013	-0.179764	9.77547	3.71385	0.615946	0.260526	1.88787	6.2106	8.56846	14083.7
2021	120000	天津市	Tianjin	0.575294	0.218846	0.500518	0.11488	0.019829	0.848798	5.92019	-0.157086	9.71098	4.12777	0.655517	0.251905	1.64246	6.5582	8.90612	15695
2012	130000	河北省	Hebei	0.553066	0.179663	0.520775	0.0819052	0.0178667	0.468	9.26424	-0.331754	12.0357	6.38678	0.195465	0.31943	0.670171	5.62762	7.56735	26575
2013	130000	河北省	Hebei	0.567583	0.197905	0.524397	0.0950971	0.0187161	0.4812	9.28384	-0.325899	12.1049	6.42385	0.196445	0.315827	0.680045	5.8693	7.60539	28443
2014	130000	河北省	Hebei	0.584717	0.206381	0.566387	0.102351	0.019147	0.4933	9.30044	-0.319209	12.1306	6.44783	0.196822	0.30922	0.730097	5.81413	7.735	29421.2
2015	130000	河北省	Hebei	0.573221	0.204648	0.527572	0.0967947	0.0188186	0.5133	9.31495	-0.312769	12.1627	6.41644	0.167692	0.307971	0.832689	6.13773	8.25349	29806.1
2016	130000	河北省	Hebei	0.584909	0.225116	0.519934	0.138938	0.0209275	0.5332	8.9095	-0.320342	12.1827	6.39823	0.155319	0.301699	0.873092	6.43615	8.3542	32070.5
2017	130000	河北省	Hebei	0.606009	0.251148	0.537016	0.124373	0.0202443	0.5501	8.93334	-0.230148	12.2003	6.42188	0.161837	0.294468	0.949131	6.55678	8.50269	34016.3
2018	130000	河北省	Hebei	0.622393	0.282006	0.532108	0.124579	0.0202456	0.56432	8.94978	-0.226049	12.2091	6.22487	0.16074	0.290336	1.03692	6.6053	8.54228	36010.3
2019	130000	河北省	Hebei	0.639731	0.303599	0.551682	0.135533	0.0207381	0.576133	8.96581	-0.228843	12.2297	6.21774	0.186147	0.297315	1.32297	6.2634	8.54306	35104.5
2020	130000	河北省	Hebei	0.657143	0.32305	0.577257	0.124629	0.0202063	0.600685	8.9829	-0.236013	12.2675	6.23401	0.190661	0.300562	1.37746	6.53088	8.75873	36206.9
2021	130000	河北省	Hebei	0.667347	0.343999	0.576569	0.104646	0.0191074	0.611439	8.99923	-0.230761	12.2797	6.16561	0.218222	0.290065	1.22198	6.93634	9.06207	40391.3
2012	140000	山西省	Shanxi	0.499938	0.129712	0.481598	0.0535237	0.0156798	0.5126	8.02489	-0.145799	11.8604	4.55337	0.0864664	0.303083	0.695671	4.96284	7.16858	12112.8
2013	140000	山西省	Shanxi	0.518142	0.145569	0.495137	0.0653421	0.0167434	0.5256	8.06567	-0.144266	11.8721	4.60297	0.0839155	0.307183	0.74135	5.23644	7.19519	12665.2
2014	140000	山西省	Shanxi	0.536819	0.162458	0.511177	0.057598	0.016031	0.5379	8.09749	-0.140845	11.8874	4.57554	0.0891064	0.303367	0.902252	5.30827	7.35244	12761.5
2015	140000	山西省	Shanxi	0.524804	0.154048	0.492417	0.0522227	0.0154784	0.5503	8.11721	-0.136434	11.8917	4.57296	0.0851184	0.313169	1.30703	5.55683	7.79688	12766.5
2016	140000	山西省	Shanxi	0.529144	0.155606	0.503815	0.0687825	0.0170251	0.5621	7.46409	-0.13793	11.9006	4.58006	0.0958871	0.315977	1.43898	5.88888	7.78821	13050.4
2017	140000	山西省	Shanxi	0.546699	0.169831	0.52599	0.0539399	0.0157704	0.5734	7.22715	-0.117527	11.9061	4.59779	0.090385	0.293997	1.18461	5.88332	7.77612	15528.4
2018	140000	山西省	Shanxi	0.551999	0.184606	0.50293	0.0622197	0.0164978	0.584185	7.27316	-0.125115	11.9101	4.61923	0.096991	0.287805	1.26789	5.82305	7.73412	16818.1
2019	140000	山西省	Shanxi	0.557232	0.190342	0.506536	0.0326193	0.013163	0.595602	7.32487	-0.119908	11.9195	4.65301	0.0926109	0.284744	1.17386	5.3033	7.7411	17026.7
2020	140000	山西省	Shanxi	0.566164	0.20309	0.505919	0.035271	0.0135095	0.625349	7.37479	-0.123515	11.9222	4.69344	0.0859415	0.28514	1.17646	5.55296	8.00236	17651.9
2021	140000	山西省	Shanxi	0.583273	0.218971	0.528569	0.0376968	0.0138096	0.634246	7.4111	-0.133976	11.9242	5.05261	0.104521	0.26115	0.899851	5.99645	8.27283	22590.2
2012	150000	内蒙古自治区	Inner Mongolia	0.517923	0.136628	0.526647	0.0865984	0.0181911	0.5774	8.09577	-0.246794	12.0624	4.01014	0.0555272	0.246268	0.639721	4.04305	6.34564	15880.6
2013	150000	内蒙古自治区	Inner Mongolia	0.5211	0.137626	0.535775	0.0838326	0.017972	0.5871	8.14048	-0.249781	12.088	4.08698	0.0526804	0.245736	0.676866	4.06044	6.30992	16916.5
2014	150000	内蒙古自治区	Inner Mongolia	0.530096	0.146941	0.537372	0.103766	0.0192478	0.5951	8.19769	-0.263681	12.1139	4.14504	0.052871	0.241904	0.770034	4.27667	6.12905	17770.2
2015	150000	内蒙古自治区	Inner Mongolia	0.515203	0.131736	0.534822	0.0773771	0.0175835	0.603	8.2441	-0.278781	12.1414	4.28027	0.0485727	0.242535	0.80145	4.57471	6.68211	17831.5
2016	150000	内蒙古自治区	Inner Mongolia	0.521524	0.137099	0.539587	0.111962	0.0197094	0.6119	8.11106	-0.314399	12.2472	4.26395	0.0484566	0.242045	0.927919	4.91265	6.77079	18128.1
2017	150000	内蒙古自治区	Inner Mongolia	0.540249	0.160562	0.530558	0.0841004	0.0180656	0.6202	8.15581	-0.28469	12.2648	4.36819	0.0666673	0.254787	1.25737	4.91998	6.74406	16096.2
2018	150000	内蒙古自治区	Inner Mongolia	0.559012	0.172569	0.565875	0.092473	0.0186162	0.627072	8.20622	-0.262054	12.2803	4.44863	0.0759173	0.250759	1.28217	4.96284	6.76273	17289.2
2019	150000	内蒙古自治区	Inner Mongolia	0.558332	0.17013	0.571201	0.0717837	0.0172433	0.633465	8.26008	-0.263408	12.2973	4.51257	0.0806424	0.249735	1.25101	4.47734	6.81564	17212.5
2020	150000	内蒙古自治区	Inner Mongolia	0.566925	0.180914	0.57099	0.0587174	0.0161547	0.674838	8.30809	-0.26233	12.3212	4.53489	0.0817528	0.247387	1.23276	4.70953	7.05876	17359.8
2021	150000	内蒙古自治区	Inner Mongolia	0.577099	0.195453	0.567492	0.0253785	0.0116147	0.682083	8.35218	-0.239046	12.3319	4.78574	0.0904115	0.230664	0.950991	5.32788	7.40974	20514.2
2012	210000	辽宁省	Liaoning	0.580613	0.193533	0.587208	0.214867	0.0234185	0.6565	7.83474	-0.269041	11.6134	5.92275	0.30065	0.274299	0.715024	6.25575	8.28753	24846.4
2013	210000	辽宁省	Liaoning	0.58215	0.208147	0.551783	0.180582	0.0222508	0.6645	7.87549	-0.265798	11.662	5.97833	0.276193	0.276801	0.734895	6.34739	8.25088	27213.2
2014	210000	辽宁省	Liaoning	0.578051	0.217823	0.51258	0.184544	0.0224099	0.6705	7.91214	-0.252429	11.6999	6.0709	0.269064	0.273268	0.831178	6.25575	8.28803	28626.6
2015	210000	辽宁省	Liaoning	0.579526	0.204871	0.550567	0.135352	0.0207764	0.6735	7.94231	-0.246663	11.7451	6.12635	0.232619	0.269348	1.01542	6.54822	8.79027	28669
2016	210000	辽宁省	Liaoning	0.584012	0.211256	0.550653	0.117756	0.0199951	0.6737	7.68177	-0.229278	11.7454	6.194	0.287012	0.287737	1.33239	6.82763	8.81463	22246.9
2017	210000	辽宁省	Liaoning	0.590157	0.220181	0.550924	0.120851	0.0200904	0.6749	7.70307	-0.185045	11.7646	6.26911	0.324575	0.280094	1.33776	6.91771	8.95014	23409.2
2018	210000	辽宁省	Liaoning	0.600502	0.230816	0.56337	0.127272	0.0204155	0.68089	7.71589	-0.188586	11.7714	5.72429	0.350472	0.272108	1.32238	6.88755	8.87864	25315.3
2019	210000	辽宁省	Liaoning	0.609178	0.241009	0.571403	0.0905348	0.0184683	0.681066	7.76382	-0.18961	11.7851	5.17599	0.370652	0.274899	1.38497	6.51175	8.92292	24909.5
2020	210000	辽宁省	Liaoning	0.613023	0.257537	0.548363	0.0790292	0.0177369	0.710106	7.81248	-0.195277	11.8316	5.21796	0.324792	0.277149	1.42853	6.66313	8.97929	25115
2021	210000	辽宁省	Liaoning	0.61716	0.266903	0.543549	0.0655259	0.0167538	0.741552	7.84487	-0.20019	11.8373	5.12346	0.355582	0.26806	1.31005	7.04229	9.25732	27584.1
2012	220000	吉林省	Jilin	0.507766	0.11824	0.562199	0.0520551	0.0155758	0.537	7.84567	-0.142266	11.4887	3.83119	0.129422	0.265494	0.650856	5.19296	7.36771	11939.2
2013	220000	吉林省	Jilin	0.511179	0.127277	0.536466	0.0666625	0.0168921	0.542	7.91207	-0.122304	11.4987	3.87598	0.119581	0.259052	0.672752	5.24175	7.31122	13046.4
2014	220000	吉林省	Jilin	0.526369	0.142178	0.539919	0.0553669	0.0158808	0.5481	7.97903	-0.115912	11.5185	3.88671	0.120322	0.25102	0.685168	5.01728	7.26892	13803.1
2015	220000	吉林省	Jilin	0.529345	0.137917	0.569299	0.0692612	0.0170767	0.5531	8.05596	-0.111885	11.5364	3.90399	0.0884842	0.251712	0.779527	5.31321	7.71468	14063.1
2016	220000	吉林省	Jilin	0.525903	0.139766	0.547296	0.0549767	0.0157793	0.5597	8.04085	-0.122542	11.5856	3.93437	0.0864915	0.248565	0.895557	5.57595	7.79523	14776.8
2017	220000	吉林省	Jilin	0.531253	0.147444	0.54023	0.0563649	0.0159221	0.5665	8.09702	-0.0933134	11.5986	3.96957	0.0894226	0.244234	0.978874	5.78074	8.02552	14944.5
2018	220000	吉林省	Jilin	0.538919	0.160791	0.524604	0.0367467	0.0135323	0.575444	8.15076	-0.0824353	11.6122	4.00467	0.0945628	0.247708	1.17036	5.84064	7.96172	15074.6
2019	220000	吉林省	Jilin	0.553216	0.167673	0.558621	0.0447757	0.0146187	0.582683	8.20351	-0.0803225	11.6236	4.00509	0.113212	0.275666	1.52478	5.52943	8.0087	11726.8
2020	220000	吉林省	Jilin	0.563932	0.186584	0.542041	0.0454952	0.0147155	0.6264	8.26795	-0.0793476	11.6342	4.03529	0.109746	0.271829	1.48677	5.7301	8.28652	12311.3
2021	220000	吉林省	Jilin	0.570993	0.192164	0.553163	0.0461351	0.0148012	0.633586	8.33068	-0.0782727	11.6426	4.2809	0.118881	0.263667	1.44987	6.22654	8.65365	13235.5
2012	230000	黑龙江省	Heilongjiang	0.494031	0.109123	0.545884	0.0940606	0.0186771	0.569	8.42353	-0.0604186	12.0142	4.16398	0.130076	0.290857	0.917633	5.76832	7.79111	13691.6
2013	230000	黑龙江省	Heilongjiang	0.505443	0.121144	0.538752	0.0983771	0.0189162	0.574	8.48659	-0.0535729	12.0211	4.20395	0.11738	0.291684	1.00502	5.81413	7.71378	14454.9
2014	230000	黑龙江省	Heilongjiang	0.524018	0.132828	0.56767	0.0977046	0.0188524	0.5801	8.54782	-0.0442757	12.0346	4.24219	0.120181	0.300396	1.24154	5.7462	7.80588	15039.4
2015	230000	黑龙江省	Heilongjiang	0.516293	0.127145	0.558841	0.0941241	0.0185884	0.588	8.60196	-0.0439652	12.0404	4.28469	0.0674036	0.298647	1.59482	6.03069	8.30028	15083.7
2016	230000	黑龙江省	Heilongjiang	0.522014	0.13068	0.568223	0.129216	0.020465	0.592	8.63662	-0.0513334	12.0479	4.34989	0.0601874	0.297655	1.88946	6.22059	8.37701	15386.1
2017	230000	黑龙江省	Heilongjiang	0.53544	0.141756	0.579831	0.106853	0.0193068	0.594	8.66798	-0.0424177	12.0565	4.37911	0.0709326	0.294758	2.18609	6.28227	8.50674	15902.7
2018	230000	黑龙江省	Heilongjiang	0.541235	0.148604	0.57745	0.104347	0.0191637	0.601113	8.71352	-0.0317667	12.0669	4.41648	0.0959997	0.289626	2.31453	6.32077	8.36869	16361.6
2019	230000	黑龙江省	Heilongjiang	0.554724	0.162369	0.583182	0.0611059	0.0164618	0.608904	8.75764	-0.0296831	12.0753	4.45012	0.126062	0.301321	1.8851	5.7301	8.32966	13612.7
2020	230000	黑龙江省	Heilongjiang	0.573842	0.183647	0.590453	0.0346965	0.0135647	0.656102	8.82101	-0.032151	12.072	4.49672	0.103397	0.297773	1.94537	5.97126	8.43359	13698.5
2021	230000	黑龙江省	Heilongjiang	0.578166	0.181369	0.616095	0.0347008	0.0135652	0.65696	8.84103	-0.0346958	12.0754	4.76338	0.124695	0.285978	1.8718	6.24804	8.75432	14879.2
2012	310000	上海市	Shanghai	0.551417	0.209692	0.440901	0.18716	0.0226499	0.893	4.725	-0.726408	9.47323	5.34224	1.35797	0.274158	1.55309	7.15227	9.33961	20181.7
2013	310000	上海市	Shanghai	0.56332	0.216245	0.465668	0.179296	0.0223655	0.896	4.72889	-0.806072	9.48022	6.77352	1.23272	0.289061	1.67482	7.23346	9.27285	21818.2
2014	310000	上海市	Shanghai	0.557787	0.22238	0.435289	0.211117	0.0233979	0.896	4.76865	-0.772575	9.50376	6.78631	1.17969	0.280782	1.87026	7.21524	9.36005	23567.7
2015	310000	上海市	Shanghai	0.560465	0.220139	0.448226	0.313577	0.0259238	0.876	4.77921	-0.74231	9.52223	6.82349	1.04876	0.276786	2.13023	7.47079	9.77577	25123.5
2016	310000	上海市	Shanghai	0.572831	0.226772	0.474807	0.321202	0.0260783	0.879	4.80656	-0.743817	9.52931	6.89083	0.95376	0.269461	2.33907	7.81682	9.90783	28178.7
2017	310000	上海市	Shanghai	0.586554	0.250103	0.473275	0.268053	0.0249228	0.877	4.80271	-0.760936	9.53149	6.92087	0.986	0.264271	2.27117	7.77191	9.93702	30633
2018	310000	上海市	Shanghai	0.590308	0.255688	0.474903	0.272939	0.0250383	0.881188	4.54298	-0.776305	9.5158	6.9598	0.983833	0.260539	2.34707	7.77107	9.96796	32679.9
2019	310000	上海市	Shanghai	0.601628	0.275121	0.476198	0.258572	0.0246874	0.883031	4.58536	-0.80071	9.51127	7.00491	0.856452	0.25208	2.69462	7.38088	10.0317	38155.3
2020	310000	上海市	Shanghai	0.616735	0.29784	0.485749	0.280036	0.0251967	0.877486	4.62617	-0.803375	9.50357	6.99131	0.853324	0.25133	2.75112	7.57147	10.0945	38700.6
2021	310000	上海市	Shanghai	0.626575	0.308934	0.498914	0.298972	0.0256167	0.892976	4.63222	-0.811816	9.51586	2.42645	0.90244	0.244367	2.76572	8.06809	10.4	43214.8
2012	320000	江苏省	Jiangsu	0.620939	0.32691	0.454744	0.211673	0.0233074	0.63	8.34632	-0.360328	11.9606	7.43627	0.687398	0.288841	0.86712	7.64348	9.69542	54058.2
2013	320000	江苏省	Jiangsu	0.644385	0.354221	0.486753	0.203302	0.0230653	0.6411	8.39064	-0.359984	11.9747	7.49657	0.614927	0.285454	0.908146	7.86442	9.7286	59753.4
2014	320000	江苏省	Jiangsu	0.646781	0.372527	0.469754	0.208678	0.0232749	0.6521	8.44462	-0.356482	11.9842	7.51476	0.574874	0.276267	0.991735	7.87664	9.88695	65088.3
2015	320000	江苏省	Jiangsu	0.657177	0.390212	0.478001	0.232484	0.0239972	0.6652	8.48167	-0.356101	11.9924	7.51545	0.516075	0.272226	1.06371	8.18786	10.4917	70116.4
2016	320000	江苏省	Jiangsu	0.663494	0.413285	0.468918	0.272116	0.0250069	0.6772	8.49833	-0.345782	11.9834	7.5333	0.469611	0.266063	1.11762	8.50228	10.6202	77388.3
2017	320000	江苏省	Jiangsu	0.683378	0.440083	0.495575	0.210536	0.023346	0.6876	8.51547	-0.312694	11.991	7.54327	0.500463	0.26034	1.1168	8.5591	10.6339	85869.8
2018	320000	江苏省	Jiangsu	0.693616	0.485342	0.476901	0.225766	0.0238008	0.696063	8.52073	-0.317234	11.9941	7.5669	0.512502	0.256305	1.14441	8.65556	10.6459	92595.4
2019	320000	江苏省	Jiangsu	0.710931	0.524084	0.487426	0.221804	0.0236765	0.706072	8.53934	-0.324261	12.0047	7.57513	0.469812	0.252563	1.15347	8.21528	10.5887	99631.5
2020	320000	江苏省	Jiangsu	0.728513	0.573392	0.491244	0.236522	0.024082	0.734419	8.55907	-0.324576	11.997	7.60637	0.459557	0.251239	1.21999	8.4029	10.7359	102719
2021	320000	江苏省	Jiangsu	0.740394	0.604026	0.497504	0.250159	0.0244375	0.7394	8.54641	-0.325341	11.998	6.25425	0.480169	0.243909	1.15627	8.8413	11.1392	116364
2012	330000	浙江省	Zhejiang	0.598751	0.25125	0.511539	0.154025	0.0214753	0.632	7.8198	-0.618977	11.6555	6.76834	0.634043	0.305621	0.905569	7.17855	9.35634	34665.3
2013	330000	浙江省	Zhejiang	0.607996	0.284049	0.481071	0.15852	0.0216444	0.64	7.80881	-0.611955	11.6739	6.80784	0.599541	0.30217	0.939857	7.26543	9.3183	37756.6
2014	330000	浙江省	Zhejiang	0.634227	0.301092	0.537379	0.180362	0.0224357	0.6487	7.79158	-0.58504	11.6845	6.80831	0.578407	0.296644	1.00238	7.36074	9.50099	40173
2015	330000	浙江省	Zhejiang	0.645116	0.33131	0.522778	0.214632	0.0235219	0.658	7.76673	-0.583613	11.7001	6.80855	0.521461	0.293555	1.0827	7.6034	10.0582	42886.5
2016	330000	浙江省	Zhejiang	0.656769	0.353396	0.526488	0.253613	0.0245725	0.67	7.66701	-0.594281	11.7087	6.83097	0.482799	0.287836	1.13668	7.96311	10.1878	47251.4
2017	330000	浙江省	Zhejiang	0.675718	0.395524	0.527093	0.247806	0.0244252	0.68	7.6364	-0.70673	11.7177	6.88413	0.500791	0.283049	1.24155	8.00603	10.2661	51768.3
2018	330000	浙江省	Zhejiang	0.692629	0.4404	0.522582	0.249126	0.0244595	0.689036	7.60556	-0.707006	11.7238	6.91604	0.519821	0.279849	1.30709	8.20029	10.3906	56197.2
2019	330000	浙江省	Zhejiang	0.714946	0.478763	0.545723	0.217415	0.0236156	0.7	7.55383	-0.715778	11.7333	6.93413	0.499768	0.274778	1.26805	7.86019	10.4331	62351.7
2020	330000	浙江省	Zhejiang	0.728108	0.519234	0.541278	0.237994	0.0241759	0.683905	7.50283	-0.706993	11.7459	6.94519	0.496445	0.274752	1.36415	8.37954	10.8176	64613.3
2021	330000	浙江省	Zhejiang	0.734836	0.547831	0.53225	0.256875	0.0246538	0.932536	7.4808	-0.693728	11.7538	6.05083	0.542803	0.266471	1.28631	8.52595	10.9472	73515.8
2012	340000	安徽省	Anhui	0.549337	0.195253	0.466398	0.101454	0.0190107	0.465	8.68318	-0.303443	12.0342	4.85823	0.120878	0.355698	0.598466	5.88053	8.02846	17212.1
2013	340000	安徽省	Anhui	0.576492	0.23552	0.468971	0.111797	0.0195564	0.4786	8.72263	-0.300271	12.0855	4.93008	0.125374	0.353899	0.604272	6.20859	8.35279	19229.3
2014	340000	安徽省	Anhui	0.598121	0.254676	0.502536	0.0926959	0.0183673	0.4915	8.7587	-0.299711	12.0891	4.99403	0.127291	0.34554	0.666086	6.286	8.55353	20848.7
2015	340000	安徽省	Anhui	0.582719	0.235133	0.490371	0.148058	0.0212283	0.505	8.79194	-0.299663	12.1606	5.05465	0.12027	0.345182	0.785809	6.64639	9.32197	22005.6
2016	340000	安徽省	Anhui	0.588501	0.249204	0.481322	0.130189	0.0203955	0.5199	8.83455	-0.291544	12.2152	5.08525	0.111493	0.335341	0.84746	7.24922	9.63515	24407.6
2017	340000	安徽省	Anhui	0.603503	0.275965	0.480689	0.152053	0.021358	0.5349	8.75034	-0.17553	12.2432	5.1435	0.127416	0.325663	0.903349	7.26403	9.42875	27018
2018	340000	安徽省	Anhui	0.617314	0.297894	0.487488	0.157847	0.0215956	0.546964	8.78627	-0.181355	12.2698	5.19733	0.130997	0.315755	0.977217	7.45472	9.60555	30006.8
2019	340000	安徽省	Anhui	0.629465	0.308767	0.508459	0.135489	0.0206128	0.558121	8.80244	-0.186607	12.3155	5.24252	0.118546	0.297562	1.22966	7.02376	9.61307	37114
2020	340000	安徽省	Anhui	0.633916	0.332229	0.48606	0.144106	0.0209999	0.58837	8.82461	-0.190356	12.3957	5.32451	0.134142	0.278977	1.26497	7.43956	9.97269	38680.6
2021	340000	安徽省	Anhui	0.649872	0.355258	0.502072	0.151538	0.0213156	0.59398	8.84279	-0.195374	12.4001	5.63627	0.15451	0.271245	1.24823	7.68018	10.0701	42959.2
2012	350000	福建省	Fujian	0.527271	0.157284	0.491416	0.104365	0.0192236	0.596	7.15991	-0.633479	11.4816	5.74574	0.4684	0.303587	0.75944	5.90536	7.99901	19701.8
2013	350000	福建省	Fujian	0.546197	0.178458	0.498728	0.107319	0.0193844	0.6077	7.198	-0.645489	11.5355	5.8484	0.437499	0.298832	0.751905	6.04025	7.98684	21868.5
2014	350000	福建省	Fujian	0.550275	0.187083	0.490099	0.11081	0.0195668	0.618	7.22136	-0.654744	11.5517	5.90719	0.420071	0.289388	0.761113	6.00389	8.13944	24055.8
2015	350000	福建省	Fujian	0.555452	0.185803	0.512313	0.145696	0.021197	0.626	7.23283	-0.669779	11.5879	5.94296	0.353776	0.285117	0.82641	6.35437	8.65365	25979.8
2016	350000	福建省	Fujian	0.552808	0.191857	0.486767	0.1675	0.0220319	0.636	7.14606	-0.681972	11.6079	5.95181	0.315402	0.278066	0.876568	6.75926	8.8778	28810.6
2017	350000	福建省	Fujian	0.568804	0.206696	0.50643	0.151171	0.021408	0.648	7.11673	-0.620289	11.6191	5.96198	0.321156	0.270344	0.951699	6.9489	9.07326	32182.1
2018	350000	福建省	Fujian	0.587804	0.235177	0.507618	0.139242	0.0209601	0.658209	7.11336	-0.637826	11.63	6.00109	0.31943	0.262572	0.939619	7.10579	9.19614	35804
2019	350000	福建省	Fujian	0.598452	0.249386	0.514332	0.127015	0.0204258	0.664989	7.12103	-0.66505	11.6378	6.0353	0.284387	0.250983	0.933693	6.59578	9.10097	42395
2020	350000	福建省	Fujian	0.609018	0.261262	0.526555	0.134319	0.0207479	0.687575	7.13903	-0.670361	11.643	6.09824	0.270374	0.250492	1.02528	6.80904	9.23513	43903.9
2021	350000	福建省	Fujian	0.626849	0.280445	0.55056	0.141209	0.021038	0.696919	7.14718	-0.682076	11.6528	5.74215	0.326787	0.244457	1.00787	6.99942	9.43843	48810.4
2012	360000	江西省	Jiangxi	0.502702	0.118317	0.539755	0.0796449	0.0176387	0.4751	8.43374	-0.407461	11.941	4.43812	0.147397	0.337349	0.646165	4.82028	6.79459	12948.9
2013	360000	江西省	Jiangxi	0.510261	0.132458	0.511789	0.080759	0.0177011	0.4887	7.60794	-0.408403	11.9522	4.50976	0.144631	0.330329	0.655766	4.8752	6.82871	14410.2
2014	360000	江西省	Jiangxi	0.53071	0.149938	0.529073	0.0976779	0.0188087	0.5022	7.65841	-0.409881	11.978	4.58108	0.152892	0.321413	0.701143	4.89035	6.94119	15714.6
2015	360000	江西省	Jiangxi	0.530964	0.150149	0.529344	0.11031	0.019507	0.5162	7.72348	-0.409181	11.9869	4.60437	0.151395	0.318467	0.777409	4.96284	7.40245	16723.8
2016	360000	江西省	Jiangxi	0.538474	0.162006	0.518952	0.115383	0.0197446	0.531	7.69695	-0.411119	12.0193	4.64995	0.126973	0.311673	0.879426	5.58725	7.55747	18499
2017	360000	江西省	Jiangxi	0.564744	0.187778	0.541702	0.104978	0.0191381	0.546	7.74483	-0.398215	12.0231	4.68677	0.124599	0.304819	0.887317	5.65599	7.71378	20006.3
2018	360000	江西省	Jiangxi	0.577085	0.207632	0.534153	0.112469	0.0195519	0.560241	7.77568	-0.400763	12.0211	4.7227	0.123917	0.298255	0.961662	5.93489	7.834	21984.8
2019	360000	江西省	Jiangxi	0.584681	0.225588	0.518035	0.147983	0.0212255	0.574153	7.81224	-0.409727	12.2739	4.78111	0.123587	0.290302	1.07498	5.50533	7.91754	24757.5
2020	360000	江西省	Jiangxi	0.611636	0.251166	0.557199	0.137358	0.0207469	0.604369	7.85982	-0.402953	12.281	4.86897	0.136742	0.288803	1.1155	6.01127	8.39118	25691.5
2021	360000	江西省	Jiangxi	0.619269	0.270865	0.542958	0.120576	0.0199145	0.6146	7.89928	-0.40788	12.2844	5.11894	0.147691	0.277432	1.06971	6.39526	8.81611	29619.7
2012	370000	山东省	Shandong	0.617928	0.270391	0.53921	0.165804	0.0219428	0.5243	9.42705	-0.411324	12.4247	6.14373	0.374417	0.289269	0.776967	6.76964	8.91651	50013.2
2013	370000	山东省	Shandong	0.624476	0.286028	0.531685	0.178103	0.0223742	0.5375	9.45249	-0.40862	12.4571	6.15566	0.353157	0.286711	0.821196	7.08003	9.09538	55230.3
2014	370000	山东省	Shandong	0.635496	0.312066	0.522643	0.17809	0.0223634	0.5501	9.48047	-0.394461	12.4858	6.17387	0.339471	0.278588	0.897597	7.10661	9.26284	59426.6
2015	370000	山东省	Shandong	0.636471	0.319	0.514427	0.210786	0.0234128	0.5701	9.4995	-0.386456	12.502	6.17857	0.2752	0.275872	0.96783	7.39879	9.734	63002.3
2016	370000	山东省	Shandong	0.652323	0.343337	0.527388	0.256475	0.0246449	0.5902	9.18989	-0.379026	12.5105	6.19204	0.26696	0.270919	1.01302	7.84228	9.87329	68024.5
2017	370000	山东省	Shandong	0.670324	0.371204	0.54391	0.231619	0.0239938	0.6058	9.22464	-0.272818	12.5293	6.19124	0.294009	0.267184	1.05815	7.83597	9.85697	72634.1
2018	370000	山东省	Shandong	0.677549	0.401557	0.524828	0.228487	0.0238949	0.611824	9.25102	-0.276045	12.5496	6.03125	0.315091	0.264402	1.12591	7.9266	9.9203	76469.7
2019	370000	山东省	Shandong	0.691095	0.418951	0.544487	0.236672	0.0241409	0.615094	9.27611	-0.273997	12.5671	6.07745	0.348243	0.271927	1.32953	7.51207	9.93562	71067.5
2020	370000	山东省	Shandong	0.714953	0.458369	0.570026	0.218919	0.0236342	0.624545	9.30243	-0.27373	12.5904	6.09947	0.333401	0.270925	1.3684	7.80344	10.1941	73129
2021	370000	山东省	Shandong	0.728956	0.496637	0.568547	0.176251	0.022222	0.63943	9.32242	-0.270335	12.5959	6.23	0.413262	0.262393	1.32219	8.14902	10.5008	83095.9
2012	410000	河南省	Henan	0.569383	0.209214	0.502374	0.0926578	0.0183491	0.4243	9.29401	-0.356512	12.4472	5.66998	0.115873	0.316295	0.549272	5.88888	8.06558	29599.3
2013	410000	河南省	Henan	0.584833	0.219914	0.531955	0.107918	0.0192657	0.438	9.31919	-0.351172	12.4479	5.72169	0.120768	0.312743	0.57791	5.96871	8.06275	32191.3
2014	410000	河南省	Henan	0.593193	0.246875	0.501542	0.108044	0.0192434	0.452	9.34808	-0.34237	12.4492	5.74694	0.120392	0.307023	0.727507	6.09807	8.1588	34938.2
2015	410000	河南省	Henan	0.596097	0.243601	0.518309	0.138708	0.0207808	0.4685	9.36821	-0.340011	12.4525	5.77147	0.129537	0.30734	0.830213	6.33505	8.59137	37002.2
2016	410000	河南省	Henan	0.608033	0.269328	0.507489	0.193049	0.0228448	0.485	9.19573	-0.34144	12.5173	5.75963	0.121637	0.30286	0.877252	6.69827	8.82644	40471.8
2017	410000	河南省	Henan	0.617948	0.289638	0.503446	0.156663	0.0215222	0.5016	9.21417	-0.299908	12.518	5.7955	0.123311	0.297173	0.914833	6.84482	8.97651	44552.8
2018	410000	河南省	Henan	0.636058	0.322685	0.507233	0.185614	0.0225989	0.517126	9.23058	-0.304181	12.5209	5.80088	0.120476	0.292399	0.986241	6.96224	9.02882	48055.9
2019	410000	河南省	Henan	0.655755	0.342947	0.539186	0.175456	0.0222281	0.532054	9.24542	-0.315331	12.5292	5.8688	0.111878	0.283269	1.10219	6.28227	8.85252	54259.2
2020	410000	河南省	Henan	0.666719	0.367929	0.53704	0.142802	0.0209022	0.55427	9.25567	-0.313168	12.531	5.92204	0.131011	0.283171	1.17017	6.69332	9.12522	54997.1
2021	410000	河南省	Henan	0.693534	0.397256	0.582372	0.14478	0.0209743	0.564505	9.27333	-0.311218	12.5357	6.11242	0.149406	0.278219	1.18919	7.02909	9.51318	58887.4
2012	420000	湖北省	Hubei	0.541863	0.181162	0.475874	0.0810059	0.0177924	0.535	8.25379	-0.658931	12.3103	4.72082	0.0920268	0.289082	0.733361	6.29342	8.30672	22250.5
2013	420000	湖北省	Hubei	0.55448	0.196867	0.480144	0.0844071	0.0179947	0.5451	8.31411	-0.643735	12.3495	4.86861	0.0890198	0.285556	0.772191	6.41999	8.30721	24791.8
2014	420000	湖北省	Hubei	0.566416	0.207687	0.4956	0.0921516	0.0184855	0.5567	8.36472	-0.618533	12.3925	4.95745	0.0916447	0.282255	0.883098	6.58341	8.48797	27379.2
2015	420000	湖北省	Hubei	0.575592	0.209764	0.523271	0.0948538	0.0186212	0.5685	8.40472	-0.576969	12.457	5.00462	0.0939266	0.279445	0.943218	6.79122	8.95764	29550.2
2016	420000	湖北省	Hubei	0.574416	0.221883	0.490662	0.120245	0.0200154	0.581	8.33992	-0.569737	12.4849	5.02952	0.0793354	0.274425	0.979343	6.99026	9.04994	32665.4
2017	420000	湖北省	Hubei	0.586671	0.23928	0.495077	0.121626	0.0200718	0.593	8.3745	-0.494348	12.5198	5.0535	0.0879241	0.27011	1.06901	7.21818	9.29477	35478.1
2018	420000	湖北省	Hubei	0.608816	0.261905	0.524568	0.114274	0.019687	0.603008	8.39494	-0.495175	12.5403	5.10724	0.0862278	0.2639	1.09604	7.29574	9.34084	39366.6
2019	420000	湖北省	Hubei	0.614649	0.277663	0.514033	0.129725	0.0204398	0.609921	8.41532	-0.528234	12.592	5.18488	0.0809373	0.255855	1.20012	7.02108	9.55952	45828.3
2020	420000	湖北省	Hubei	0.627615	0.298102	0.520484	0.0973614	0.0187417	0.628896	8.43946	-0.540385	12.594	5.23043	0.097882	0.267307	1.3092	7.28551	9.77315	43443.5
2021	420000	湖北省	Hubei	0.65256	0.327065	0.55443	0.0904451	0.0183775	0.640901	8.46199	-0.548428	12.6187	5.31596	0.102496	0.259708	1.39284	7.6019	10.0158	50012.9
2012	430000	湖南省	Hunan	0.526153	0.158805	0.482597	0.105932	0.0193076	0.4665	8.55434	-0.550588	12.3795	4.70256	0.0611251	0.317993	0.822697	6.09357	8.11791	22154.2
2013	430000	湖南省	Hunan	0.530371	0.17685	0.447417	0.0950449	0.0186212	0.4796	8.60043	-0.560891	12.386	4.77559	0.0611633	0.310417	0.858278	6.38519	8.19257	24621.7
2014	430000	湖南省	Hunan	0.558179	0.196249	0.494639	0.106651	0.019279	0.4928	8.64331	-0.566253	12.3917	4.81891	0.0642971	0.299274	0.913832	6.37332	8.33351	27037.3
2015	430000	湖南省	Hunan	0.56053	0.191356	0.515887	0.120063	0.0199748	0.5089	8.6817	-0.566968	12.3943	4.81956	0.0631501	0.293324	0.996015	6.74876	8.82129	28902.2
2016	430000	湖南省	Hunan	0.561016	0.20021	0.494784	0.148698	0.0212601	0.5275	8.71564	-0.586673	12.4008	4.84182	0.0487445	0.285899	1.09674	6.99942	8.84908	31551.4
2017	430000	湖南省	Hunan	0.585013	0.230151	0.508921	0.144116	0.0210411	0.5462	8.74111	-0.513681	12.4068	4.85638	0.059761	0.276023	1.18476	7.18159	8.97588	33903
2018	430000	湖南省	Hunan	0.605821	0.254444	0.529402	0.143967	0.0210128	0.560226	8.75441	-0.535529	12.4095	4.87383	0.0644149	0.270487	1.30685	7.22184	9.01942	36425.8
2019	430000	湖南省	Hunan	0.614242	0.268718	0.529738	0.150421	0.0212578	0.572275	8.77521	-0.565063	12.4137	4.89018	0.0730573	0.265865	1.41555	6.94312	9.04547	39752.1
2020	430000	湖南省	Hunan	0.634548	0.294523	0.550477	0.169686	0.021993	0.587645	8.79315	-0.569103	12.4163	4.90294	0.0790142	0.273973	1.35549	7.17472	9.3534	41781.5
2021	430000	湖南省	Hunan	0.641619	0.316227	0.535931	0.186461	0.0225719	0.374718	8.80633	-0.580663	12.4206	5.80281	0.0796192	0.266547	1.30277	7.47079	9.71505	46063.1
2012	440000	广东省	Guangdong	0.635025	0.345254	0.471002	0.230321	0.02392	0.674	7.82272	-0.600236	12.195	7.0796	1.23371	0.305462	0.957356	7.61481	10.0058	57067.9
2013	440000	广东省	Guangdong	0.661666	0.410843	0.466529	0.237069	0.0241035	0.6776	7.84967	-0.62782	12.2375	7.1187	1.27006	0.303091	1.00889	7.71155	9.90773	62474.8
2014	440000	广东省	Guangdong	0.666807	0.433361	0.456196	0.278901	0.0251559	0.68	7.87564	-0.63799	12.2836	7.18083	1.12506	0.298165	1.0574	7.66435	10.0113	67809.9
2015	440000	广东省	Guangdong	0.672585	0.451577	0.453165	0.284894	0.0252947	0.6871	7.89982	-0.646803	12.3016	7.19007	0.996705	0.295931	1.13001	7.94768	10.4186	72812.6
2016	440000	广东省	Guangdong	0.687279	0.476822	0.467926	0.330476	0.0262642	0.692	7.77926	-0.655003	12.3115	7.19652	0.870901	0.290599	1.1977	8.32288	10.5617	80854.9
2017	440000	广东省	Guangdong	0.712907	0.529409	0.48791	0.276666	0.0251143	0.6985	7.7877	-0.667012	12.3184	7.25473	0.838212	0.285521	1.26515	8.43772	10.7308	89705.2
2018	440000	广东省	Guangdong	0.738834	0.61063	0.487988	0.294772	0.0255241	0.707033	7.79562	-0.687852	12.3114	7.27455	0.823961	0.281644	1.29625	8.55564	10.8829	97277.8
2019	440000	广东省	Guangdong	0.767936	0.660818	0.526283	0.296545	0.0255649	0.714001	7.8062	-0.701466	12.3239	7.27796	0.75876	0.275351	1.37264	8.24144	10.9978	107671
2020	440000	广东省	Guangdong	0.783992	0.719489	0.525075	0.327876	0.026213	0.7415	7.82222	-0.702724	12.3316	7.29129	0.751165	0.274879	1.43937	8.51719	11.1661	110761
2021	440000	广东省	Guangdong	0.795257	0.751683	0.532101	0.354361	0.0267173	0.7463	7.83379	-0.709347	12.3383	6.53727	0.765027	0.266754	1.3769	9.00737	11.541	124370
2012	450000	广西壮族自治区	Guangxi	0.496128	0.11745	0.515849	0.0421702	0.0145879	0.4353	8.06963	-0.68405	11.6182	4.14811	0.197944	0.279312	0.738752	4.77912	6.80572	13035.1
2013	450000	广西壮族自治区	Guangxi	0.512998	0.126609	0.547013	0.0303473	0.01295	0.4481	8.12651	-0.690726	11.6561	4.22508	0.165851	0.281907	0.753513	5.28827	7.16704	14449.9
2014	450000	广西壮族自治区	Guangxi	0.525305	0.14441	0.52729	0.0426281	0.0146112	0.4601	8.17962	-0.659093	11.6923	4.33349	0.175931	0.28222	0.810173	5.63121	7.56735	15672.9
2015	450000	广西壮族自治区	Guangxi	0.519295	0.139761	0.520321	0.0579838	0.0161489	0.4706	8.24359	-0.695763	11.7208	4.42974	0.171295	0.285833	0.84485	5.98645	8.29854	16803.1
2016	450000	广西壮族自治区	Guangxi	0.53904	0.155046	0.54453	0.0671357	0.0169427	0.4808	8.16828	-0.709237	11.742	4.55776	0.159208	0.286208	0.875934	6.52209	8.54869	18317.6
2017	450000	广西壮族自治区	Guangxi	0.550627	0.173892	0.528626	0.0534159	0.0157772	0.4921	8.20476	-0.738336	11.7633	4.63987	0.191727	0.296037	1.09976	6.4552	8.42376	18523.3
2018	450000	广西壮族自治区	Guangxi	0.573759	0.202399	0.535438	0.0547858	0.0158851	0.502233	8.22973	-0.756769	11.7803	4.68444	0.19747	0.293828	1.14707	6.41836	8.37355	20352.5
2019	450000	广西壮族自治区	Guangxi	0.603716	0.229153	0.579703	0.0335893	0.0135337	0.510887	8.25324	-0.779449	11.7983	4.84	0.212215	0.299457	1.52202	5.68698	8.13564	21237.1
2020	450000	广西壮族自治区	Guangxi	0.614505	0.253412	0.562697	0.0364155	0.0139113	0.542044	8.26909	-0.777695	11.8266	4.95088	0.207654	0.30134	1.61671	5.76519	8.16678	22156.7
2021	450000	广西壮族自治区	Guangxi	0.623397	0.273074	0.553068	0.0386779	0.0141927	0.48404	8.26522	-0.783137	12.0189	5.46736	0.260933	0.291899	1.53122	6.18621	8.42814	24740.9
2012	460000	海南省	Hainan	0.448523	0.0821383	0.492712	0.0557887	0.0159312	0.516	6.17308	-0.667081	10.125	2.15032	0.321877	0.320362	1.66511	3.43399	5.98394	2855.54
2013	460000	海南省	Hainan	0.457	0.0898089	0.485673	0.0709098	0.0172186	0.5274	6.2188	-0.698604	10.1482	2.26488	0.287641	0.323589	1.74305	4.61512	6.10925	3177.56
2014	460000	海南省	Hainan	0.45774	0.0968337	0.453366	0.0724111	0.0173298	0.5376	6.24864	-0.78012	10.1923	2.38784	0.297037	0.319078	2.07225	4.29046	5.9428	3500.72
2015	460000	海南省	Hainan	0.463949	0.093002	0.498183	0.0835966	0.0180966	0.5512	6.23752	-0.811059	10.2361	2.56649	0.26098	0.318742	2.25186	4.02535	6.03548	3702.76
2016	460000	海南省	Hainan	0.472797	0.0967722	0.516355	0.0661927	0.0168163	0.5678	6.24721	-0.826124	10.2836	2.63117	0.199512	0.312924	2.42718	4.65396	5.95064	4053.2
2017	460000	海南省	Hainan	0.475802	0.102454	0.500238	0.106442	0.0194309	0.5804	6.34529	-0.920864	10.3646	2.74206	0.206529	0.306404	2.51252	4.39445	5.92426	4462.54
2018	460000	海南省	Hainan	0.494263	0.113254	0.526962	0.0814688	0.0179209	0.591006	6.33828	-0.913019	10.4928	2.85702	0.247802	0.301298	2.49697	4.72739	6.19441	4832.05
2019	460000	海南省	Hainan	0.498594	0.122665	0.503809	0.0894284	0.0184676	0.592593	6.36515	-0.908354	10.5749	2.92767	0.223164	0.29691	2.84755	4.39445	6.27476	5308.93
2020	460000	海南省	Hainan	0.506945	0.122952	0.537163	0.0560651	0.0158376	0.602703	6.42254	-0.916339	10.6261	3.04243	0.20672	0.297738	3.16619	4.47734	6.58203	5532.39
2021	460000	海南省	Hainan	0.506619	0.127393	0.517106	0.0620188	0.0162936	0.609529	6.44691	-0.925365	10.6473	4.13761	0.200155	0.285127	3.21437	4.77068	6.86171	6475.2
2012	500000	重庆市	Chongqing	0.493842	0.120251	0.49461	0.0782846	0.0176681	0.5698	7.0579	-0.431179	11.7132	4.30136	0.250301	0.299419	0.75218	5.81711	7.79441	11409.6
2013	500000	重庆市	Chongqing	0.510761	0.13544	0.502485	0.072605	0.0172048	0.5834	7.08914	-0.444628	11.7323	4.33231	0.284801	0.30126	0.819333	5.88053	7.76684	12783.3
2014	500000	重庆市	Chongqing	0.525801	0.151225	0.505433	0.0881282	0.0183219	0.596	7.12556	-0.456625	11.7689	4.36068	0.355574	0.295324	1.02197	5.7301	7.75018	14262.6
2015	500000	重庆市	Chongqing	0.537421	0.156807	0.531979	0.102509	0.0192027	0.6094	7.16991	-0.470413	11.8669	4.3585	0.232662	0.290853	1.0606	6.02828	8.28526	15717.3
2016	500000	重庆市	Chongqing	0.541168	0.166218	0.516001	0.102267	0.0192063	0.626	7.18438	-0.470185	11.8846	4.36552	0.194135	0.283589	1.08096	6.32077	8.52615	17740.6
2017	500000	重庆市	Chongqing	0.559141	0.180732	0.540814	0.125039	0.0203257	0.6408	7.20978	-0.497452	11.9187	4.38428	0.19663	0.276766	1.11409	6.53669	8.72242	19424.7
2018	500000	重庆市	Chongqing	0.574723	0.202341	0.539203	0.0964977	0.0188704	0.655061	7.26411	-0.506479	11.9817	4.3761	0.221606	0.275884	1.27943	6.60259	8.79042	20363.2
2019	500000	重庆市	Chongqing	0.583573	0.214578	0.540499	0.0926693	0.0186634	0.668054	7.28938	-0.514903	12.0819	4.39326	0.220803	0.265955	1.32228	6.19644	8.85209	23605.8
2020	500000	重庆市	Chongqing	0.59105	0.223823	0.545248	0.0849377	0.0181886	0.694649	7.31188	-0.520992	12.1181	4.41287	0.231686	0.262292	1.32175	6.46303	8.94089	25002.8
2021	500000	重庆市	Chongqing	0.596534	0.236855	0.534638	0.0763359	0.017614	0.495693	7.33463	-0.526773	12.136	4.44934	0.252252	0.255404	1.32205	6.87109	9.14995	27894
2012	510000	四川省	Sichuan	0.558927	0.177165	0.550863	0.101524	0.0189743	0.4353	8.21447	-0.400786	12.6016	5.04961	0.136712	0.325102	0.668298	6.16752	8.40313	23872.8
2013	510000	四川省	Sichuan	0.576942	0.204616	0.541488	0.100932	0.0189325	0.449	8.28225	-0.403127	12.6292	5.09687	0.129286	0.316913	0.681649	6.36819	8.42661	26392.1
2014	510000	四川省	Sichuan	0.601928	0.229422	0.572195	0.124406	0.020212	0.463	8.3333	-0.402111	12.6562	5.13327	0.131819	0.310397	0.790924	6.40853	8.64523	28536.7
2015	510000	四川省	Sichuan	0.607533	0.244321	0.557595	0.121365	0.0200584	0.476962	8.39039	-0.406403	12.6762	5.1637	0.0972852	0.311061	0.990915	6.76157	9.11669	30053.1
2016	510000	四川省	Sichuan	0.622577	0.26644	0.563863	0.122899	0.0201684	0.4921	8.35874	-0.410386	12.7031	5.20992	0.0969217	0.306142	1.15669	7.2385	9.24484	32934.5
2017	510000	四川省	Sichuan	0.653175	0.300134	0.60646	0.127874	0.0204117	0.5079	8.39396	-0.419883	12.7212	5.23878	0.121629	0.298374	1.28347	7.32844	9.33856	36980.2
2018	510000	四川省	Sichuan	0.666303	0.333633	0.590771	0.133651	0.0206734	0.522959	8.43466	-0.428288	12.7265	5.29138	0.151658	0.29215	1.36586	7.32975	9.36717	40678.1
2019	510000	四川省	Sichuan	0.679855	0.365249	0.584892	0.126278	0.0203195	0.53791	8.45154	-0.434141	12.7436	5.32689	0.154494	0.282325	1.40759	7.01031	9.39715	46615.8
2020	510000	四川省	Sichuan	0.691486	0.393232	0.581414	0.134216	0.0206772	0.558237	8.46674	-0.444911	12.8984	5.32742	0.166493	0.282528	1.4496	7.19968	9.56015	48598.8
2021	510000	四川省	Sichuan	0.70713	0.410544	0.609029	0.141604	0.020993	0.578237	8.48341	-0.452907	12.9104	5.61004	0.170244	0.274103	1.42139	7.50824	9.86983	53850.8
2012	520000	贵州省	Guizhou	0.415028	0.0584494	0.507608	0.0192171	0.0108061	0.3641	7.65285	-0.528813	12.0234	3.99746	0.0465449	0.297083	1.22603	4.27667	6.4552	6852.2
2013	520000	贵州省	Guizhou	0.454424	0.0806852	0.528506	0.0345893	0.0136449	0.3783	7.71459	-0.54724	12.0706	4.12536	0.0364308	0.297444	1.15117	4.49981	6.65544	8086.86
2014	520000	贵州省	Guizhou	0.482897	0.0972937	0.558899	0.0258134	0.0122667	0.4001	7.80727	-0.564038	12.1087	4.26648	0.034061	0.294787	1.07027	4.80402	6.95464	9266.39
2015	520000	贵州省	Guizhou	0.484369	0.0998474	0.551274	0.0230988	0.0117614	0.4201	7.85366	-0.576185	12.1507	4.38353	0.0464332	0.299811	1.13653	5.02388	7.31455	10502.6
2016	520000	贵州省	Guizhou	0.503072	0.114061	0.561544	0.0302016	0.0128798	0.4415	7.62122	-0.586526	12.1802	4.44559	0.0293519	0.29857	1.12667	5.48894	7.61923	11776.7
2017	520000	贵州省	Guizhou	0.515776	0.131449	0.538377	0.0239207	0.0117579	0.4602	7.68774	-0.617261	12.1943	4.55499	0.0404911	0.29357	1.12017	5.52545	7.5369	13540.8
2018	520000	贵州省	Guizhou	0.546236	0.154638	0.575715	0.0263745	0.0123312	0.475278	7.77345	-0.692555	12.2084	4.58912	0.0373519	0.293274	1.19735	5.55683	7.64108	14806.5
2019	520000	贵州省	Guizhou	0.553819	0.169395	0.555355	0.0178446	0.0103787	0.490201	7.81787	-0.704659	12.2476	4.65334	0.0285055	0.289706	1.3915	5.1299	7.55014	16769.3
2020	520000	贵州省	Guizhou	0.564199	0.179929	0.563157	0.0161709	0.0100664	0.5315	7.85646	-0.687155	12.2576	4.76331	0.0289425	0.291726	1.46098	5.24175	7.72709	17826.6
2021	520000	贵州省	Guizhou	0.574217	0.193981	0.560461	0.0132536	0.00940401	0.5433	7.90301	-0.665412	12.2599	5.12369	0.0336288	0.284053	1.4132	5.57215	7.94626	19586.4
2012	530000	云南省	Yunnan	0.448691	0.0765793	0.529273	0.0767907	0.0176415	0.3931	7.96362	-0.452968	12.309	4.30109	0.074207	0.315935	0.958481	5.34233	7.17166	10309.5
2013	530000	云南省	Yunnan	0.4926	0.10491	0.561257	0.0733362	0.0173808	0.4048	8.02954	-0.46291	12.3263	4.41122	0.0828267	0.312413	0.993898	5.50533	7.18007	11832.3
2014	530000	云南省	Yunnan	0.500868	0.115741	0.543759	0.0820683	0.0179958	0.4173	8.07559	-0.467409	12.3601	4.46729	0.0954587	0.306432	1.04939	5.56452	7.26123	12814.6
2015	530000	云南省	Yunnan	0.505931	0.115339	0.56805	0.0796554	0.0178174	0.4333	8.11164	-0.470832	12.384	4.51579	0.0868494	0.303083	1.135	5.6058	7.64012	13619.2
2016	530000	云南省	Yunnan	0.518244	0.127048	0.567767	0.0681821	0.0170204	0.4503	8.14341	-0.469249	12.3955	4.55661	0.078216	0.300327	1.21317	5.9162	7.662	14788.4
2017	530000	云南省	Yunnan	0.535874	0.14437	0.571185	0.0684861	0.0170477	0.4669	8.17034	-0.487843	12.414	4.62826	0.0881756	0.297609	1.26238	6.01616	7.72312	16376.3
2018	530000	云南省	Yunnan	0.562995	0.173411	0.579349	0.0647305	0.0167585	0.478054	7.8986	-0.50117	12.456	4.6534	0.100578	0.294511	1.21091	6.27099	7.73979	17881.1
2019	530000	云南省	Yunnan	0.576926	0.196569	0.563595	0.0550018	0.015925	0.48909	7.90633	-0.510239	12.493	4.79097	0.0993285	0.279105	1.53544	5.77144	7.68478	23223.8
2020	530000	云南省	Yunnan	0.601678	0.218572	0.599598	0.0525712	0.0156988	0.500508	7.93263	-0.517141	12.6005	4.8202	0.0966398	0.279953	1.52463	5.81413	7.80751	24521.9
2021	530000	云南省	Yunnan	0.609109	0.232084	0.593109	0.0494668	0.0153921	0.51049	7.95117	-0.521025	12.6301	5.15764	0.0980034	0.271137	1.42733	6.35437	8.20084	27146.8
2012	540000	西藏自治区	Tibet	0.382135	0.0398114	0.535622	0.00281275	0.00239639	0.2275	6.14193	-0.356135	11.0933	0.0168571	0.190483	0.33407	1.55569	1.60944	4.06044	701.03
2013	540000	西藏自治区	Tibet	0.397937	0.0487552	0.514324	0.0043432	0.00474925	0.2371	6.24862	-0.345979	11.1722	0.076961	0.159763	0.322937	1.46091	0.693147	3.80666	815.67
2014	540000	西藏自治区	Tibet	0.419828	0.0602432	0.515678	0.00978315	0.00805688	0.2575	6.34707	-0.3525	11.2419	0.165514	0.142465	0.309798	1.46165	1.09861	3.93183	920.833
2015	540000	西藏自治区	Tibet	0.407813	0.0509342	0.543045	0.0232671	0.0118205	0.2774	6.42922	-0.345788	11.2789	0.24686	0.0403493	0.302563	1.46779	1.09861	3.71357	1026.39
2016	540000	西藏自治区	Tibet	0.414814	0.0552807	0.535597	0.0125624	0.00931842	0.2956	6.45385	-0.343448	11.3252	0.19062	0.0341569	0.307122	1.4131	1.60944	3.52636	1151.41
2017	540000	西藏自治区	Tibet	0.4127	0.0559581	0.51841	0.0219404	0.0115845	0.3089	6.25975	-0.313691	11.409	0.293192	0.0314251	0.295859	1.31325	1.94591	3.7612	1310.92
2018	540000	西藏自治区	Tibet	0.42555	0.0646138	0.50755	0.0252992	0.0121487	0.311047	6.30221	-0.381186	11.4985	0.461152	0.0284613	0.285534	1.14425	2.70805	4.30407	1477.63
2019	540000	西藏自治区	Tibet	0.434843	0.0683742	0.522924	0.0212074	0.0114412	0.316239	6.32619	-0.384946	11.5592	0.906604	0.0250598	0.283598	1.45371	1.60944	4.38203	1697.82
2020	540000	西藏自治区	Tibet	0.431817	0.0658369	0.528114	0.0132887	0.00955484	0.357282	6.35746	-0.400362	11.6871	1.07264	0.0102364	0.261574	1.19491	2.77259	4.57471	1902.74
2021	540000	西藏自治区	Tibet	0.436539	0.0709513	0.511838	0.0131547	0.00951635	0.357282	6.39007	-0.385522	11.7062	1.56655	0.0195381	0.263445	1.53017	2.83321	5.22036	2080.17
2012	610000	陕西省	Shaanxi	0.562977	0.176944	0.567712	0.0666115	0.0168456	0.500207	7.76224	-0.303921	12.0168	4.95925	0.0663396	0.242801	0.620477	6.20254	8.29879	14453.7
2013	610000	陕西省	Shaanxi	0.567221	0.191851	0.539567	0.0583698	0.0160738	0.513107	7.80495	-0.318329	12.0416	4.72748	0.0772734	0.244904	0.629235	6.51175	8.327	16205.5
2014	610000	陕西省	Shaanxi	0.573408	0.195134	0.554018	0.0646758	0.0166211	0.525707	7.84468	-0.325966	12.0533	4.69153	0.0961472	0.241616	0.683679	6.54965	8.49413	17689.9
2015	610000	陕西省	Shaanxi	0.563518	0.192129	0.524854	0.0757337	0.0174815	0.5392	7.88881	-0.332176	12.0704	4.70266	0.103256	0.247432	0.808412	6.64379	8.82659	18021.9
2016	610000	陕西省	Shaanxi	0.579555	0.201105	0.56099	0.0852753	0.0181322	0.5534	7.68336	-0.331976	12.0845	4.77643	0.100899	0.246242	0.865584	6.77992	8.92319	19399.6
2017	610000	陕西省	Shaanxi	0.582929	0.215464	0.535905	0.0981829	0.0189261	0.5679	7.71535	-0.297082	12.0972	4.87402	0.125044	0.24066	0.852208	6.86276	9.07966	21898.8
2018	610000	陕西省	Shaanxi	0.594722	0.228977	0.546343	0.0844325	0.0180258	0.581263	7.74578	-0.308188	12.1125	4.89489	0.141495	0.234783	0.859607	6.96885	9.09212	24438.3
2019	610000	陕西省	Shaanxi	0.605785	0.24762	0.543861	0.0844851	0.017993	0.594427	7.75426	-0.320531	12.1308	4.92596	0.13125	0.240472	0.986707	6.5903	9.19462	25793.2
2020	610000	陕西省	Shaanxi	0.619734	0.268315	0.549765	0.0921525	0.0184845	0.626549	7.7782	-0.326757	12.1348	4.84231	0.135151	0.260375	1.10466	6.88755	9.40286	26181.9
2021	610000	陕西省	Shaanxi	0.62982	0.281294	0.559379	0.099036	0.0188939	0.636318	7.79615	-0.332468	12.1497	5.03884	0.14742	0.249142	0.984535	7.15618	9.64969	29801
2012	620000	甘肃省	Gansu	0.442272	0.0758259	0.504591	0.0358841	0.0136001	0.3875	7.73153	-0.367355	11.8033	3.86807	0.0800305	0.291982	0.872897	4.55388	6.5582	5650.2
2013	620000	甘肃省	Gansu	0.461495	0.0868611	0.522209	0.0275908	0.012553	0.4013	7.79089	-0.374172	11.8218	3.9192	0.0669297	0.290814	0.910161	4.8828	6.66696	6330.69
2014	620000	甘肃省	Gansu	0.47503	0.0979953	0.519612	0.0267683	0.0124733	0.4168	7.84216	-0.389822	11.86	3.93691	0.0473209	0.283337	1.02842	4.96981	6.70073	6836.82
2015	620000	甘肃省	Gansu	0.471562	0.0940255	0.525907	0.0234486	0.011913	0.4319	7.89542	-0.394854	11.8769	3.98972	0.0400186	0.292408	1.33939	4.86753	7.12206	6790.32
2016	620000	甘肃省	Gansu	0.477242	0.0994831	0.521442	0.0391956	0.0141721	0.4469	7.55166	-0.413233	11.8991	3.99305	0.0412318	0.29017	1.47141	5.1985	7.17702	7200.37
2017	620000	甘肃省	Gansu	0.493157	0.114784	0.515299	0.0271942	0.0124241	0.4639	7.61015	-0.34881	11.8976	4.02275	0.0452594	0.285335	1.57638	5.23111	7.20117	7459.9
2018	620000	甘肃省	Gansu	0.511786	0.127974	0.536081	0.0287655	0.0126708	0.477057	7.65103	-0.35525	11.9043	4.07881	0.0520799	0.279211	1.62098	5.19296	7.1554	8246.07
2019	620000	甘肃省	Gansu	0.522529	0.138723	0.537394	0.0265297	0.0124278	0.485077	7.68433	-0.395057	11.9594	4.12219	0.0425685	0.279103	1.67879	4.7362	7.05186	8718.3
2020	620000	甘肃省	Gansu	0.531632	0.151384	0.527675	0.0208444	0.0114048	0.5223	7.7361	-0.398971	11.9896	4.18634	0.0436398	0.299193	1.7414	4.93447	7.27725	9016.7
2021	620000	甘肃省	Gansu	0.546928	0.159736	0.560167	0.0212474	0.0114865	0.53333	7.77689	-0.401175	11.9949	4.73624	0.0483684	0.287499	1.56121	5.23644	7.72046	10243.3
2012	630000	青海省	Qinhai	0.417619	0.0634981	0.479029	0.0145966	0.00974076	0.4744	6.07532	-0.682113	11.125	1.49504	0.0271013	0.29793	0.571516	2.56495	4.62497	1893.54
2013	630000	青海省	Qinhai	0.42302	0.0628702	0.509327	0.0152882	0.0100961	0.4851	6.01757	-0.685679	11.1841	1.50408	0.0249741	0.291505	0.572236	2.48491	4.52179	2122.06
2014	630000	青海省	Qinhai	0.426599	0.065095	0.508783	0.0107013	0.00870204	0.4978	6.08882	-0.681476	11.2229	1.60141	0.0165364	0.285879	0.691139	2.07944	4.70953	2303.32
2015	630000	青海省	Qinhai	0.404588	0.0564555	0.474622	0.0163524	0.0103885	0.503	6.11781	-0.700824	11.2637	1.77665	0.0152303	0.287826	0.828959	3.04452	5.33754	2417.05
2016	630000	青海省	Qinhai	0.4106	0.0604891	0.469892	0.0120739	0.00911952	0.5163	6.12809	-0.691772	11.3014	1.78171	0.013439	0.285005	0.88107	3.52636	5.6058	2572.49
2017	630000	青海省	Qinhai	0.441009	0.0763168	0.495644	0.00774769	0.00756314	0.5307	6.13632	-0.675641	11.3295	1.85869	0.0115817	0.288867	1.05299	3.55535	5.4848	2624.83
2018	630000	青海省	Qinhai	0.46768	0.0944477	0.50653	0.0062931	0.00679582	0.543947	6.15717	-0.68374	11.3443	1.87969	0.0134796	0.283403	1.0826	3.97029	5.70044	2865.23
2019	630000	青海省	Qinhai	0.462614	0.0928056	0.493514	0.0153816	0.0101413	0.554276	6.18257	-0.680835	11.3645	1.96512	0.0113673	0.287501	1.29709	3.58352	5.68017	2965.95
2020	630000	青海省	Qinhai	0.475073	0.0965578	0.527538	0.0135865	0.0096154	0.581913	6.19728	-0.678143	11.3863	2.01488	0.00713312	0.283408	1.33625	3.7612	5.81114	3005.92
2021	630000	青海省	Qinhai	0.48185	0.10169	0.530115	0.0147398	0.00991644	0.610202	6.20116	-0.657889	11.3978	2.67257	0.00771067	0.272681	1.24671	4.11087	6.1203	3346.63
2012	640000	宁夏回族自治区	Ningxia	0.450618	0.0794932	0.518687	0.0191138	0.0110002	0.5067	6.66858	-0.404443	10.2332	2.54559	0.072071	0.274662	0.84746	3.13549	4.94876	2341.29
2013	640000	宁夏回族自治区	Ningxia	0.450207	0.0854667	0.480675	0.0185498	0.0109048	0.5201	6.68708	-0.455942	10.3037	2.62756	0.0626698	0.277315	0.851505	3.46574	5.22036	2577.57
2014	640000	宁夏回族自治区	Ningxia	0.471286	0.0952127	0.518135	0.0233018	0.0118437	0.5361	6.70076	-0.485309	10.391	2.60712	0.0895699	0.279518	0.890124	3.93183	5.49717	2752.1
2015	640000	宁夏回族自治区	Ningxia	0.451259	0.0836988	0.495434	0.0381064	0.0140496	0.5523	6.72294	-0.495603	10.4496	2.62394	0.0724848	0.279872	0.93825	3.98898	6.09357	2911.77
2016	640000	宁夏回族自治区	Ningxia	0.46559	0.0914852	0.513645	0.0361923	0.0138667	0.5629	6.36396	-0.493751	10.4705	2.65042	0.0650567	0.275589	0.966482	4.41884	6.32972	3168.59
2017	640000	宁夏回族自治区	Ningxia	0.477717	0.101581	0.512706	0.0237599	0.011937	0.5798	6.40586	-0.449561	10.4889	2.68293	0.0848826	0.27637	1.02012	4.27667	6.4892	3443.56
2018	640000	宁夏回族自治区	Ningxia	0.491488	0.115834	0.503749	0.0309901	0.0131482	0.588663	6.43275	-0.45931	10.5127	2.71153	0.0722661	0.274341	1.07563	4.31749	6.61338	3705.18
2019	640000	宁夏回族自治区	Ningxia	0.491998	0.113349	0.516934	0.0345422	0.0136494	0.598561	6.44913	-0.53188	10.5487	2.77979	0.0771808	0.277574	1.18875	3.66356	6.39526	3748.48
2020	640000	宁夏回族自治区	Ningxia	0.497986	0.114551	0.536871	0.0229078	0.0117859	0.649579	6.46784	-0.547478	10.5601	2.82422	0.051506	0.27849	1.22662	4.09434	6.55678	3920.55
2021	640000	宁夏回族自治区	Ningxia	0.496793	0.118005	0.516181	0.023307	0.0118575	0.660414	6.48284	-0.53414	10.5778	3.70439	0.0666189	0.264659	1.05675	4.97673	7.0067	4522.31
2012	650000	新疆维吾尔自治区	Xinjiang	0.451908	0.0864714	0.482313	0.0402496	0.0143888	0.4398	7.58525	-0.877245	12.0474	4.32821	0.28283	0.280439	0.776428	4.23411	6.12468	7505.31
2013	650000	新疆维吾尔自治区	Xinjiang	0.46818	0.0987709	0.486431	0.03805	0.0141161	0.4447	7.68057	-0.846863	12.0719	4.42986	0.275546	0.284318	0.83006	4.61512	6.29342	8443.84
2014	650000	新疆维吾尔自治区	Xinjiang	0.465178	0.098993	0.473013	0.0419002	0.0145805	0.4607	7.75866	-0.894422	12.1059	4.56975	0.257601	0.276743	0.958708	4.65396	6.40688	9273.46
2015	650000	新疆维吾尔自治区	Xinjiang	0.473484	0.107672	0.466784	0.046039	0.0150387	0.4723	7.81976	-0.877069	12.1234	4.64506	0.180796	0.284042	1.1593	4.91998	6.85751	9324.8
2016	650000	新疆维吾尔自治区	Xinjiang	0.489667	0.116788	0.492271	0.0553229	0.0159268	0.4835	7.84469	-0.893493	12.144	4.68361	0.172078	0.28467	1.19378	5.12396	6.81454	9649.7
2017	650000	新疆维吾尔自治区	Xinjiang	0.501146	0.130584	0.483022	0.0406709	0.0143908	0.4938	7.87809	-0.941634	12.1615	4.71073	0.188542	0.27455	1.15432	4.99721	6.85751	10882
2018	650000	新疆维吾尔自治区	Xinjiang	0.52285	0.162089	0.461056	0.0395978	0.0142626	0.509047	7.91271	-1.00583	12.1808	4.78369	0.188255	0.263056	1.13428	5.03044	6.82871	12199.1
2019	650000	新疆维吾尔自治区	Xinjiang	0.521962	0.149177	0.497569	0.0518086	0.0155752	0.518827	7.93343	-1.0296	12.2118	4.82691	0.189135	0.268908	1.46384	4.89784	6.75344	13597.1
2020	650000	新疆维吾尔自治区	Xinjiang	0.524782	0.159375	0.475879	0.0343312	0.0136271	0.565301	7.98257	-1.03528	12.2879	4.84816	0.135312	0.273183	1.49055	4.81218	6.75693	13797.6
2021	650000	新疆维吾尔自治区	Xinjiang	0.537317	0.172719	0.482595	0.0288101	0.0127874	0.565301	8.00499	-0.990744	12.3245	5.59812	0.139852	0.259231	1.28369	4.8828	7.05099	15983.6
